# Supplementary material for: Strong Opponent of Walnut Anthracnose—Bacillus velezensis and Its Transcriptome Analysis
Source: Microorganisms. 2023 Jul 26;11(8):1885. doi: 10.3390/microorganisms11081885 (PMC10456653; doi:10.3390/microorganisms11081885)
Supplement: Supplementary file 1 [file microorganisms-11-01885-s001.zip]

Archive with 1 entries (1 files):
- microorganisms-2490309-supplementary.pdf
